# Supplementary material for: Plasma N-terminal tau fragment levels predict future cognitive decline and neurodegeneration in healthy elderly individuals
Source: Nat Commun. 2020 Nov 27;11:6024. doi: 10.1038/s41467-020-19543-w (PMC7695712; doi:10.1038/s41467-020-19543-w)
Supplement: Supplementary file 3 — Source data [file 41467_2020_19543_MOESM3_ESM.xlsx]

## Sheet: Source_Fig_1c
Reblinded_ID2	plasma_NT1	prog_mci_factor
647365967	32.89	0
815134618	34.19	0
857487089	13.45	0
111424854	35.2	0
34497845	17.63	0
55141224	22.1	0
470617321	24.47	0
842620324	18.66	0
668347868	13.54	0
728124620	20.81	0
526644340	31.57	1
464982825	18.53	0
63821303	15.98	1
336518292	18.7	0
581181729	37.48	1
187783783	28.08	0
653227463	15.07	1
446281726	19.65	0
261471795	20.82	1
525287383	18.15	0
463236190	24.93	0
467589216	18.61	0
211791795	22.66	0
816705213	13.79	0
918485255	18.46	0
750798167	19.2	0
985502685	13.89	0
731422707	27.77	0
144381212	37.93	0
85624903	16.62	0
470141593	15.48	0
20778478	11.56	0
673339078	28.07	1
557759842	19.72	0
36870660	9.17	0
567709994	21.65	0
666094297	4.11	0
74616420	20.91	0
15073211	11.61	0
599867439	25.51	1
753130141	10.01	0
393912410	16.1	0
437026675	25.68	0
406690270	1.49	0
141505540	14.41	0
496128047	13.53	0
957638805	27.53	1
622152618	12.52	0
282791934	19.98	0
545049707	3.45	0
542998816	14.44	0
321234549	14.36	0
875322885	10.99	0
1494218	15.44	0
999318150	9.67	1
460993487	16.84	0
286569012	17.13	0
193610767	27.73	0
647242473	13.38	0
299504695	16.14	0
65203342	12.04	0
618355636	22.21	0
88571723	22.98	0
95399912	15.38	0
32305597	19.51	0
316445051	6.32	0
731420142	20.31	0
301048012	41.2	1
257131633	16.84	0
888038295	17.31	0
139030327	19.87	0
221316748	17.61	0
961685227	12.11	1
66898205	20.72	0
714988877	22.31	0
675794903	10.84	0
249957176	22.57	1
358803460	18.99	0
508200647	15.34	0
555621828	35.87	0
424996331	13.75	0
661319605	8.17	0
432640678	18.11	0
859101289	25.26	0
688088333	14.15	0
937545857	14.96	0
115636643	26.45	0
662131242	16.08	0
314924456	35.85	1
938496096	13.42	0
68318253	11.19	0
314611942	14.86	0
958726026	14.99	0
180938246	13.58	0
91130312	20.33	0
503753639	20.97	0
738171968	11.81	0
513185148	15.87	0
936732427	25.01	0
328805110	13.76	1
149643191	21.65	0
974453359	33.74	1
588120350	13.29	1
40598387	17.6	0
374734637	17.25	0
843683345	17.86	0
345903656	17.1	0
95982827	19.24	0
200809344	28.77	0
460458341	12.3	0
127345331	18.12	0
125556277	18.85	0
257359669	27.51	0
134973017	14.12	0
197001198	10.09	0
517652997	20.19	0
889783329	33.93	0
636562107	18.7	0
45630408	21.28	0
795820009	10.11	0
118239322	15.32	0
888435964	15.65	0
267973595	11.07	0
105231718	17.12	0
21533042	16.33	1
341133451	15.29	0
385868965	9.77	0
682029479	11.29	0
348010638	10.84	0
690461953	20.34	0
749595118	12.67	0
742879608	20.35	0
720867155	16.69	0
347355248	14.06	0
28816624	21.3	0
920869829	22.16	0
318291605	20.14	0
954756270	17.52	0
789485732	28.4	0
214395249	11.66	0
544919500	21.24	0
678594374	19.23	0
766981689	18.64	0
18084625	9.57	0
922508459	12.68	0
444043767	21.92	0
579904496	19.2	0
949703688	19.03	0
824698921	11.57	0
850658869	16.85	0
673679786	34.4	1
242361443	17.27	0
566639930	22.8	1
182145829	19.55	0
727197239	25.5	0
848919403	14.93	0
873352501	25.41	0
36680884	17.27	0
329997963	16.38	0
96898041	15.25	0
297367345	17.09	0
953968775	18.05	0
996019488	15.78	0
876491330	26.43	0
726025012	14.5	0
41156523	14.52	0
544017112	6.53	0
588692632	12.87	0
911121220	15.78	0
721515048	5.4	0
280892408	25.24	0
244236442	14.38	0
457466740	24.13	0
297219128	12.76	0
330047095	11.77	0
772712905	15.66	0
130754392	20.01	1
239151479	10.81	0
155646804	14.51	0
459626182	15.18	0
284872635	17.2	0
42466870	6.4	0
472531213	19.46	0
574665542	13.8	0
43022122	20.63	0
988559863	10.75	0
548656985	11.18	0
274301234	11.21	0
923508310	13.99	0
533242892	12.95	0
192148223	13.59	0
850168275	22.36	0
891288462	14.65	0
160508104	10.02	0
656002622	18.3	0
902346729	18.15	0
211515038	8.84	0
848480754	25.19	0
221722016	20.19	0
882821009	17.85	0
951082890	19.34	0
39307137	12.28	0
950067479	20.84	0
190983207	8.36	0
599595718	15.67	0
117833926	13.65	0
877506244	14.95	0
740280377	21.43	0
665940031	13.46	0
440327931	19.89	1
78073663	12.15	0
527283002	20.36	0
630586099	18.45	0
652348460	17.73	0
217696305	13.33	0
738691368	18.06	1
75527927	8.72	0
679077950	11.44	0
458855853	15.24	0
912230751	19.65	0
191572484	11.39	0
416090989	2.09	0
319948961	32.27	1
449513494	17.41	0
530358974	12.95	0
616060572	14.5	0
352622183	19.15	0
619153056	11.51	0
796098921	17.58	0
908342499	22.7	0
839393213	24.2	0
883624124	19.37	0
580433417	12.23	0
735046139	14.13	0
973552512	4.78	0
391233726	15.4	0

## Sheet: Source
Reblinded_ID1	ed	e4	pacc5	MaxFollowTime	resid_gm	prog_mci_factor	resid_age	plasma_NT1	pacc5_sl
544919500	16	e4-	0.169015	4.68994	-5201.96	0	3.06674	21.24	0.00293394
908342499	18	e4-	0.182403	5.80424	39966.7	0	8.56674	22.7	-0.00609575
857487089	18	e4-	0.00892329	5.02122	-58200.3	0	-13.4333	13.45	-0.0280964
665940031	18	e4-	1.12395	4.93087	-8552.03	0	7.31674	13.46	0.0177621
180938246	18	e4+	-0.354965	4.79398	16560.6	0	-1.93326	13.58	-0.0154288
951082890	14	e4-	0.146557	5.06776	48357.3	0	7.06674	19.34	-0.00866075
938496096	12	e4-	-0.263019	5.01027	-10833	0	-2.18326	13.42	0.0961535
464982825	12	e4-	1.11638	4.95825	-34483.7	0	-9.93326	18.53	0.0029893
36680884	12	e4-	-1.6947	5.48392	49128.9	0	4.56674	17.27	-0.0659746
999318150	16	e4+	-0.761295	5.46201	-11226.7	1	-5.18326	9.67	-0.203114
936732427	12	e4-	0.926125	3.92882	19314.2	0	-1.43326	25.01	-0.0262683
848480754	14	e4+	-0.288219	4.9692	19847.5	0	6.81674	25.19	-0.0395934
599867439	16	e4-	-1.19799	4.16427	644.22	1	-6.68326	25.51	-0.558582
115636643	12	e4+	-0.780022	4.42984	-22584.1	0	-2.43326	26.45	-0.0291638
544017112	20	e4+	0.489906	4.88706	68051.3	0	5.06674	6.53	-0.0829599
221722016	18	e4+	-0.179471	7.06913	3082.13	0	6.81674	20.19	0.027899
40598387	20	e4-	0.590357	5.21287	-5141.98	0	-1.18326	17.6	0.0173403
134973017	9	e4+	-0.162291	3.98631	18385.8	0	-0.18326	14.12	0.166183
720867155	20	e4-	0.234162	4.78303	50042.1	0	2.31674	16.69	0.101734
668347868	9	e4-	-1.82025	5.25667	-6774.88	0	-10.6833	13.54	-0.0950628
55141224	16	e4-	-0.850726	5.26489	-46038.3	0	-11.9333	22.1	-0.000844618
567709994	18	e4-	-0.381674	5.45106	-67864.7	0	-6.93326	21.65	-0.0300017
721515048	16	e4-	0.344774	5.1937	25515.3	0	5.31674	5.4	0.000816104
533242892	20	e4-	-0.277579	4.03012	-5969.25	0	6.31674	12.95	0.112511
949703688	16	e4+	0.154905	4.94456	-25971	0	3.56674	19.03	-0.106734
458855853	16	e4-	0.633353	4.89802	35124.5	0	7.81674	15.24	0.0209555
796098921	16	e4-	-0.70056	5.22656	41203.7	0	8.31674	17.58	0.0205225
193610767	20	e4-	0.305787	4.90349	30837.7	0	-4.68326	27.73	0.0568277
280892408	12	e4+	-0.392045	5.49487	16831.5	0	5.31674	25.24	0.0508033
850658869	14	e4+	-0.34197	5.55236	-9260.09	0	3.81674	16.85	-0.0653555
580433417	20	e4-	0.714842	5.15537	41572.1	0	8.81674	12.23	0.0984704
690461953	14	e4+	-0.562765	1.11704	-6719.62	0	1.81674	20.34	0.00315875
242361443	18	e4-	-0.54456	5.16906	21897.3	0	4.06674	17.27	-0.0398293
301048012	16	e4-	-1.34842	3.98631	-20824.1	1	-3.68326	41.2	-0.316368
957638805	18	e4+	-0.369492	4.47639	-45867.5	1	-5.93326	27.53	-0.187643
459626182	12	e4-	0.626951	5.07598	18984.3	0	5.81674	15.18	0.115882
249957176	18	e4-	-0.873839	5.00205	-17620.4	1	-3.18326	22.57	-0.172552
200809344	14	e4+	-0.865276	4.42984	-28372.3	0	-0.68326	28.77	0.0133816
848919403	14	e4-	0.204286	4.68446	17717.5	0	4.31674	14.93	0.0640861
217696305	18	e4+	-0.202183	7.22245	60982	0	7.56674	13.33	-0.0249163
261471795	13	e4+	0.734277	4.13142	-26166.8	1	-8.93326	20.82	-0.474343
91130312	10	e4-	-1.34971	4.98289	427.925	0	-1.68326	20.33	0.0423254
65203342	16	e4+	-0.246654	4.71732	-12569.7	0	-4.43326	12.04	-0.0318005
503753639	18	e4-	-0.517729	4.11773	-55897.9	0	-1.68326	20.97	0.058156
45630408	18	e4+	-0.244715	5.23477	24050.3	0	0.56674	21.28	0.0117238
662131242	12	e4-	-0.340026	4.15058	40152.8	0	-2.43326	16.08	-0.0657944
753130141	12	e4-	0.373751	5.28953	-8629.26	0	-6.68326	10.01	0.0223056
329997963	18	e4+	0.524688	4.23272	38913.1	0	4.56674	16.38	-0.0525087
39307137	12	e4-	-0.107437	5.02669	-12817.6	0	7.06674	12.28	0.106336
406690270	16	e4-	0.548908	5.07598	35720.1	0	-6.18326	1.49	0.015749
912230751	16	e4+	0.267655	4.21629	36535.4	0	7.81674	19.65	0.0503324
257131633	16	e4-	0.701714	4.1232	16548.4	0	-3.68326	16.84	-0.00184346
43022122	20	e4+	0.930847	5.06229	21380.3	0	6.06674	20.63	0.0367538
432640678	18	e4-	0.539968	5.1499	35813	0	-2.68326	18.11	0.0108458
358803460	20	e4+	0.18188	5.76865	-7815.32	0	-3.18326	18.99	-0.0333738
437026675	12	e4-	-0.764452	4.85695	45871.5	0	-6.43326	25.68	-0.0268393
842620324	16	e4-	0.0512696	4.73374	-25655.4	0	-11.4333	18.66	-0.13624
859101289	12	e4-	-0.0276779	3.0308	32628.6	0	-2.68326	25.26	0.0406428
973552512	13	e4-	0.369796	4.72005	59287.7	0	10.3167	4.78	0.0433999
187783783	20	e4-	0.337737	5.51677	-45352	0	-9.18326	28.08	0.00260401
297219128	20	e4-	0.340066	5.55784	5582.51	0	5.56674	12.76	-0.0589648
330047095	18	e4-	0.640416	3.4935	14551.5	0	5.56674	11.77	0.044724
618355636	16	e4-	0.118203	5.76318	34543.3	0	-4.43326	22.21	0.00141933
988559863	18	e4-	0.800048	4.67899	-3313.38	0	6.06674	10.75	0.0256564
815134618	15	e4+	-0.0520998	5.16085	15189.3	0	-14.1833	34.19	-0.104343
772712905	12	e4+	-0.362039	5.20465	-16882.7	0	5.56674	15.66	0.0148131
144381212	16	e4-	-0.81731	4.77207	592.675	0	-8.18326	37.93	-0.058769
795820009	18	e4-	0.561897	5.23203	26608.9	0	0.56674	10.11	0.0341633
622152618	18	e4-	-0.145022	6.73238	-23169.2	0	-5.93326	12.52	-0.0392705
374734637	18	e4-	0.499888	5.07598	-8891.71	0	-1.18326	17.25	-0.0876386
950067479	12	e4-	0.309702	5.69199	-8723.65	0	7.06674	20.84	-0.0132668
286569012	12	e4-	-0.709953	4.83504	-4773.78	0	-4.93326	17.13	0.0344434
424996331	20	e4-	-0.336816	5.54962	14989.7	0	-2.93326	13.75	-0.0213256
347355248	18	e4-	-0.462855	5.05681	-18150.3	0	2.31674	14.06	-0.0756571
688088333	14	e4-	-0.0573633	4.46543	-19186.7	0	-2.68326	14.15	-0.163455
816705213	16	e4+	0.341219	6.95414	60240	0	-8.68326	13.79	-0.0021362
63821303	12	e4-	-0.978578	4.97741	-46701.8	1	-9.93326	15.98	-0.204683
130754392	16	e4+	-0.46858	5.27584	-5318.37	1	5.56674	20.01	-0.348806
328805110	18	e4+	0.150634	4.04381	2864.17	1	-1.43326	13.76	-0.159869
742879608	20	e4-	-0.0558149	4.82136	7487.37	0	2.06674	20.35	0.054616
996019488	18	e4-	1.42612	4.75291	-7556.4	0	4.81674	15.78	-0.05359
68318253	16	e4-	0.224068	5.33881	1268.98	0	-2.18326	11.19	0.0145246
391233726	16	e4-	-0.306147	4.31759	100.562	0	11.0667	15.4	-0.0111066
96898041	14	e4-	0.0998123	5.25941	65348	0	4.56674	15.25	0.0656677
284872635	16	e4-	0.176155	5.13347	23459.3	0	5.81674	17.2	-0.048682
42466870	12	e4-	0.856923	4.84326	48909.1	0	5.81674	6.4	0.0115858
85624903	18	e4+	-0.449575	5.15264	-39695.5	0	-8.18326	16.62	-0.139747
647365967	16	e4+	0.0634594	3.04449	-65436.6	0	-14.9333	32.89	-0.259019
678594374	18	e4+	0.745964	5.16906	8278.82	0	3.06674	19.23	-0.0835516
653227463	20	e4-	0.0026999	3.91513	-20595	1	-9.18326	15.07	-0.212031
297367345	20	e4-	0.59662	5.39357	25610.4	0	4.56674	17.09	0.142046
839393213	18	e4-	-0.135612	5.36345	-2634.83	0	8.56674	24.2	-0.0655123
460993487	18	e4+	0.0532337	5.03765	-18670.9	0	-5.18326	16.84	-0.125327
472531213	20	e4-	0.595429	5.20192	22302.7	0	5.81674	19.46	0.0160451
619153056	16	e4-	0.958531	5.23203	29849.5	0	8.06674	11.51	0.0602749
735046139	18	e4-	0.732231	5.17728	32082.9	0	8.81674	14.13	0.0428478
918485255	18	e4+	0.0692211	5.02122	3531.83	0	-8.68326	18.46	0.0118018
548656985	18	e4-	0.363133	4.08214	23294.6	0	6.06674	11.18	0.0412455
666094297	20	e4-	-1.15014	4.19986	-25962.9	0	-6.93326	4.11	-0.0854285
843683345	12	e4+	-0.15281	5.01574	-24152.2	0	-1.18326	17.86	0.0354547
274301234	18	e4+	-0.0346965	5.22108	48325.5	0	6.06674	11.21	-0.0065481
440327931	20	e4-	-0.172863	7.87406	27106.9	1	7.31674	19.89	-0.188838
239151479	12	e4-	-0.413342	5.21013	56775.2	0	5.56674	10.81	0.0451345
125556277	16	e4+	0.705702	5.13073	-7973.07	0	-0.43326	18.85	-0.159788
88571723	12	e4+	-0.359797	5.10609	-31064.3	0	-4.43326	22.98	-0.0494218
470141593	18	e4-	0.540453	4.79945	-7459.45	0	-8.18326	15.48	-0.0180298
118239322	16	e4-	0.458001	5.18823	20165.5	0	0.56674	15.32	0.0476477
191572484	18	e4-	0.665833	5.27858	2027.61	0	7.81674	11.39	0.0560785
673339078	20	e4-	0.174308	7.87953	-18602.4	1	-7.43326	28.07	-0.0950162
21533042	16	e4+	-0.955482	4.6653	45833.1	1	1.06674	16.33	-0.138907
876491330	18	e4-	0.33154	5.27858	5292.19	0	4.81674	26.43	-0.0595312
416090989	12	e4-	0.651271	4.89254	24773.9	0	7.81674	2.09	0.0736674
728124620	8	e4-	-1.31617	4.99932	-33716.5	0	-10.1833	20.81	0.00094462
766981689	12	e4-	-0.587396	4.97741	58128.5	0	3.06674	18.64	0.00150804
321234549	18	e4-	-0.219196	5.07598	-1691.69	0	-5.43326	14.36	0.00818801
319948961	14	e4-	-1.0739	2.91034	9239.24	1	7.81674	32.27	-0.17933
221316748	12	e4-	-0.62027	4.88706	22745.7	0	-3.43326	17.61	0.0897165
726025012	18	e4+	0.532176	4.34497	26680.3	0	4.81674	14.5	0.0152271
78073663	12	e4-	0.565742	4.8679	14312.7	0	7.31674	12.15	0.0778816
345903656	18	e4-	0.812734	5.13621	22526.3	0	-1.18326	17.1	0.00687916
282791934	16	e4-	-0.506065	5.72211	-4961.93	0	-5.93326	19.98	-0.0944052
160508104	14	e4-	-0.190995	4.89802	4781.86	0	6.56674	10.02	-0.0290999
656002622	20	e4-	1.39662	5.08693	21819.9	0	6.56674	18.3	0.0209004
902346729	16	e4-	-0.439973	3.01985	44593.3	0	6.56674	18.15	0.140055
190983207	18	e4-	0.190067	5.13621	5402.01	0	7.06674	8.36	-0.0322545
446281726	18	e4+	0.358893	2.15743	-6399.96	0	-9.18326	19.65	-0.199997
873352501	12	e4-	0.394531	1.23751	63910.4	0	4.31674	25.41	-0.0418049
470617321	11	e4-	0.268902	4.17796	-11755.2	0	-11.9333	24.47	-0.0332366
508200647	16	e4-	0.858816	5.39357	46718.6	0	-3.18326	15.34	-0.0288522
336518292	16	e4-	0.049609	5.28405	35905	0	-9.68326	18.7	-0.0536624
197001198	20	e4-	0.47506	5.08145	-10807.3	0	-0.18326	10.09	-0.0306866
525287383	16	e4-	-0.22445	3.11294	-9507.16	0	-8.93326	18.15	-0.125135
588692632	16	e4-	-0.198228	5.20192	-33518.5	0	5.06674	12.87	0.0374215
889783329	18	e4-	-0.644713	4.28474	12030.5	0	0.31674	33.93	-0.112447
599595718	12	e4-	-0.194205	4.98563	19110.1	0	7.06674	15.67	0.123162
738171968	12	e4-	-0.797543	5.10609	-28557.7	0	-1.68326	11.81	0.0407281
545049707	12	e4-	-0.72278	3.27447	-33091.5	0	-5.93326	3.45	-0.0922251
314924456	20	e4-	1.21507	5.10062	-11662.1	1	-2.43326	35.85	-0.255797
937545857	16	e4-	0.345228	5.20192	2286.56	0	-2.68326	14.96	-0.0571866
557759842	18	e4-	-0.338986	4.12868	-10259	0	-7.43326	19.72	0.0861037
74616420	18	e4+	-0.430385	6.74059	10976.1	0	-6.93326	20.91	-0.0647039
555621828	20	e4-	-0.703897	4.99658	-40955.2	0	-3.18326	35.87	-0.319825
449513494	18	e4+	0.669122	4.95277	37662.1	0	7.81674	17.41	-0.00232735
192148223	12	e4-	-0.0386197	2.78439	7952.32	0	6.31674	13.59	-0.0703449
581181729	13	e4-	-0.0423368	5.23203	-10839.5	1	-9.43326	37.48	-0.365581
460458341	16	e4-	-0.10677	5.15811	-5916.5	0	-0.68326	12.3	0.00815944
750798167	18	e4-	0.293039	5.24572	31353.9	0	-8.68326	19.2	0.0120027
875322885	18	e4-	0.207141	4.12047	-9925.47	0	-5.43326	10.99	-0.00207805
882821009	14	e4-	0.476916	4.30664	-29.6853	0	6.81674	17.85	0.0769678
961685227	14	e4+	-0.494423	3.92882	-2820.77	1	-3.43326	12.11	-0.204418
267973595	20	e4-	0.105985	4.75291	49347.9	0	0.81674	11.07	0.0684624
542998816	18	e4-	-0.0544067	5.01027	-18221.6	0	-5.68326	14.44	-0.217465
105231718	18	e4-	-0.00730389	2.78439	21715.6	0	0.81674	17.12	0.0264452
316445051	12	e4-	-0.626317	2.88022	1619.25	0	-3.93326	6.32	-0.0681902
314611942	18	e4-	-0.258167	5.0486	21216.4	0	-2.18326	14.86	-0.0360718
141505540	14	e4-	-1.4551	5.12799	3589.29	0	-6.18326	14.41	-0.0386529
850168275	18	e4+	0.529196	5.67283	-17123.9	0	6.31674	22.36	0.0416658
527283002	18	e4-	0.339419	5.08966	-27079.5	0	7.31674	20.36	-0.0620604
566639930	18	e4+	0.802225	5.17728	13855.8	1	4.06674	22.8	-0.257675
244236442	12	e4+	-0.615459	2.88843	-14233.2	0	5.31674	14.38	-0.0135259
15073211	18	e4-	-0.227611	5.39357	12726.3	0	-6.93326	11.61	-0.063559
18084625	16	e4-	-0.695158	5.26215	51403.8	0	3.06674	9.57	0.0521253
661319605	18	e4-	0.202447	5.10609	12231.3	0	-2.93326	8.17	0.029667
20778478	18	e4+	0.26791	5.20192	-18274.7	0	-7.93326	11.56	-0.0113729
32305597	20	e4-	0.463879	5.12526	11523.2	0	-4.18326	19.51	-0.0313607
530358974	18	e4-	0.832409	5.22108	-17499.1	0	7.81674	12.95	0.0257227
149643191	18	e4-	-0.436956	5.08419	-26342.7	0	-1.43326	21.65	0.0560014
647242473	20	e4+	-0.947579	2.90486	40341	0	-4.68326	13.38	-0.127151
463236190	16	e4-	0.41076	5.04312	2538.82	0	-8.93326	24.93	-0.0481313
974453359	8	e4+	-2.39498	2.22313	-44525.2	1	-1.43326	33.74	-0.447396
911121220	18	e4-	-0.0197534	4.83504	38322.3	0	5.06674	15.78	0.0261679
888038295	18	e4-	0.231354	5.09514	-4964.22	0	-3.68326	17.31	-0.0616144
574665542	20	e4-	-0.277117	5.14716	6129.14	0	5.81674	13.8	-0.0868525
588120350	20	e4-	-0.577482	4.90897	-564.744	1	-1.43326	13.29	-0.270365
457466740	12	e4-	-1.01924	4.95551	10039.5	0	5.31674	24.13	-0.00705893
630586099	12	e4-	-1.03262	2.96235	-6407.93	0	7.31674	18.45	-0.0513065
66898205	18	e4-	-2.14558	1.73306	3926.43	0	-3.43326	20.72	-0.171311
111424854	18	e4-	-1.00974	1.03217	10772.3	0	-12.6833	35.2	-0.207355
28816624	20	e4-	0.845596	7.14853	8318.23	0	2.31674	21.3	0.0227618
348010638	16	e4+	0.855191	5.20465	672.483	0	1.56674	10.84	-0.0154977
789485732	12	e4-	0.195359	3.11841	58762.6	0	2.81674	28.4	-0.0117924
341133451	8	e4+	0.452062	5.00479	-51892.3	0	1.06674	15.29	0.000323621
517652997	16	e4+	-0.817779	5.05681	-9516.71	0	0.06674	20.19	-0.0539269
953968775	18	e4+	0.17577	5.31143	19857	0	4.56674	18.05	0.120289
824698921	16	e4+	0.458747	4.96372	37212.7	0	3.56674	11.57	0.0356092
922508459	12	e4-	-0.638897	4.0794	-3545.88	0	3.06674	12.68	0.0409159
652348460	18	e4-	0.469243	5.88364	6840.27	0	7.31674	17.73	0.0143291
920869829	18	e4-	0.86925	4.99658	13318.9	0	2.31674	22.16	-0.010201
182145829	12	e4-	-0.074914	5.41821	-277.212	0	4.06674	19.55	0.0096877
738691368	16	e4-	0.320322	4.83231	28643	1	7.56674	18.06	-0.334287
95982827	14	e4+	-0.516876	5.17454	49508.7	0	-1.18326	19.24	-0.0809174
155646804	18	e4+	1.11228	5.03765	15231.7	0	5.56674	14.51	0.0277276
616060572	16	e4-	-0.595054	5.16632	53348.3	0	7.81674	14.5	0.0509359
891288462	12	e4+	0.708041	6.05339	77784.2	0	6.31674	14.65	0.0665159
958726026	13	e4-	-0.191057	5.91923	-1822.29	0	-2.18326	14.99	-0.0812613
385868965	16	e4+	0.382294	4.76934	348.68	0	1.31674	9.77	-0.0657909
467589216	12	e4+	-0.559479	5.39904	-44220.2	0	-8.93326	18.61	-0.0290947
749595118	13	e4+	-0.0916178	7.53183	-37145.4	0	1.81674	12.67	-0.244476
444043767	12	e4-	0.233925	5.08145	22029	0	3.06674	21.92	-0.019186
75527927	16	e4+	0.3909	4.90897	5671.45	0	7.56674	8.72	0.166368
36870660	12	e4-	-0.830059	3.95619	2594.73	0	-7.18326	9.17	-0.0471412
211791795	16	e4-	-0.173161	5.06229	-19374.4	0	-8.93326	22.66	0.0238497
214395249	16	e4+	0.83244	5.17454	671.497	0	2.81674	11.66	0.0806103
496128047	13	e4-	-0.786448	5.08145	1610.53	0	-6.18326	13.53	0.0046787
579904496	20	e4+	1.21149	5.06229	-8122.57	0	3.06674	19.2	0.00101165
513185148	18	e4-	0.097704	5.51951	-32104.2	0	-1.68326	15.87	-0.0237164
714988877	16	e4+	0.727415	4.79945	-18545.6	0	-3.43326	22.31	-0.00647228
985502685	13	e4+	-0.265172	4.29569	-1345.55	0	-8.68326	13.89	-0.0911649
318291605	11	e4-	-1.75395	5.43463	25294.4	0	2.31674	20.14	-0.0352794
731420142	12	e4-	0.519164	2.65298	1368.98	0	-3.93326	20.31	-0.009984
257359669	14	e4-	-0.996069	4.06571	-20024.5	0	-0.43326	27.51	-0.134971
139030327	16	e4-	-0.00341962	5.39357	5578.03	0	-3.68326	19.87	0.0548961
41156523	14	e4-	0.741863	5.73306	-21369.2	0	4.81674	14.52	0.0202416
526644340	18	e4+	0.32503	5.11704	-44658	1	-10.1833	31.57	-0.184245
883624124	16	e4-	-0.198074	5.11157	25937.2	0	8.56674	19.37	0.0606375
731422707	16	e4-	-0.302784	4.12868	-16389.3	0	-8.68326	27.77	-0.106224
127345331	18	e4-	0.75399	4.92266	-28590.4	0	-0.68326	18.12	-0.0810945
888435964	20	e4-	-0.113627	3.92882	33870.8	0	0.56674	15.65	0.00232861
1494218	16	e4+	0.123673	3.91786	-8163.83	0	-5.43326	15.44	-0.0809094
954756270	18	e4-	0.34863	5.08145	18921.2	0	2.31674	17.52	-0.0377481
299504695	16	e4-	-0.0845621	4.90897	-24823.7	0	-4.68326	16.14	-0.0985873
95399912	14	e4-	-0.0852164	5.18275	17775.2	0	-4.43326	15.38	0.0430582
679077950	16	e4-	0.501566	5.34976	4163.06	0	7.56674	11.44	-0.0147466
636562107	16	e4-	-0.927221	6.73238	-3954.86	0	0.31674	18.7	-0.00986635
117833926	16	e4-	0.138238	4.31759	20613.8	0	7.06674	13.65	0.0711163
923508310	14	e4-	0.0281423	4.65708	-17289	0	6.06674	13.99	-0.0422333
682029479	14	e4-	0.086742	4.08761	-14002.9	0	1.31674	11.29	-0.0150755
877506244	20	e4-	0.332262	5.32786	-26143.9	0	7.06674	14.95	0.109605
727197239	9	e4-	-0.812149	4.8898	28526.6	0	4.06674	25.5	-0.0160627
393912410	20	e4+	0.0861873	4.99932	3983.85	0	-6.68326	16.1	-0.0218319
740280377	18	e4-	0.371981	5.09788	-2127.64	0	7.06674	21.43	0.0242853
673679786	12	e4-	-0.578235	5.1937	-34197	1	3.81674	34.4	-0.169638
352622183	20	e4-	0.00952268	6.76797	16734	0	7.81674	19.15	0.0665543
34497845	12	e4-	1.09255	4.80493	-37438.6	0	-12.1833	17.63	-0.0848979
675794903	16	e4+	0.242838	4.1588	5790.81	0	-3.43326	10.84	-0.0395064
211515038	12	e4-	-0.707647	2.12731	-23882.3	0	6.56674	8.84	-0.0064692
